# Supplementary material for: Prefrontal Hemodynamic Functions during a Verbal Fluency Task in Blepharospasm Using Multi-Channel NIRS
Source: PLoS One. 2016 Mar 4;11(3):e0150804. doi: 10.1371/journal.pone.0150804 (PMC4778802; doi:10.1371/journal.pone.0150804)
Supplement: S1 Dataset — For the purpose of further understanding our study, detailed records of demography, task performance, and NIRS data were provided as supporting information. Because of the substantial data and calculation amounts, NIRS data were only provided as the oxy-Hb increase, which was calculated by the difference between the mean oxy-Hb of the task and pre-task period. (XLS) [file pone.0150804.s001.xls]

## Sheet: Sheet1
S1 Dataset.Demographic, clinical data, task performance and NIRS data. G1:3-15; G2:16-25; HC: 26-38; BSP: blepharospasm, HAMD: Hamilton Depression Scale, HAMA: Hamilton Anxiety Scale, M:male, F:female, Ch:channel, oxyHb: xy-hemoglobin, difference between mean oxy-Hb of task and pre-task
Subject	Age	Gender	HAMD	HAMA	Educational level	BSP duration	Vegetables	Applications	Four-foot animals	Fruits	ch- 1	ch- 2	ch- 3	ch- 4	ch- 5	ch- 6	ch- 7	ch- 8	ch- 9	ch-10	ch-11	ch-12	ch-13	ch-14	ch-15	ch-16	ch-17	ch-18	ch-19	ch-20	ch-21	ch-22	ch-23	ch-24	ch-25	ch-26	ch-27	ch-28	ch-29	ch-30	ch-31	ch-32	ch-33	ch-34	ch-35	ch-36	ch-37	ch-38	ch-39
											oxyHb	oxyHb	oxyHb	oxyHb	oxyHb	oxyHb	oxyHb	oxyHb	oxyHb	oxyHb	oxyHb	oxyHb	oxyHb	oxyHb	oxyHb	oxyHb	oxyHb	oxyHb	oxyHb	oxyHb	oxyHb	oxyHb	oxyHb	oxyHb	oxyHb	oxyHb	oxyHb	oxyHb	oxyHb	oxyHb	oxyHb	oxyHb	oxyHb	oxyHb	oxyHb	oxyHb	oxyHb	oxyHb	oxyHb
1	41	M	8	12	19	2	9	7	11	7	0.0100202	0.00652798	0.0098111	0.00826798	0.0158341	0.00404337	0.000881988	0.00409377	0.00668753	0.00853132	0.00663276	0.0237502	-0.00537294	0.00247582	0.00190318	0.0050169	0.00869884	0.0136968	0.0118354	0.000490368	-0.00331186	-0.000513047	0.00398457	0.00418511	0.00929326	0.000535919	0.00370876	-0.00131769	0.000420122	0.00528335	-0.00320031	0.00179014	-0.00431918	-0.00481978	-0.00166266	0.00365595	0.00462936	-0.00459769	0.00146235
2	54	M	9	13	16	5.5	9	11	10	11	0.00992133	0.00708281	0.0064091	0.00465841	0.00726321	0.00980553	0.00643334	0.00593022	0.00566257	0.00865807	0.00566132	0.00979648	0.00741355	0.0100603	0.005679	0.00857198	0.0104356	0.00926675	0.0093785	0.00169998	0.00719787	0.00660033	0.00814588	0.00752723	0.010247	0.00374076	0.00690672	0.0107197	0.00628428	0.00580583	0.01129	0.00412539	0.00715507	0.00810495	0.0112674	0.0075339	0.0105527	0.0111749	0.000431916
3	43	F	12	13	12	2	13	7	8	8	0.00796514	0.00169613	0.00359049	0.00628675	0.00503058	-0.00618394	0.00571889	0.00365957	-0.00363673	0.00318622	0.00307016	0.0047166	-0.00679507	0.00482751	-0.00296311	-0.00485599	0.00350548	0.00207751	0.00980577	-0.00643915	-0.0126497	-0.0123239	-0.00277943	0.0038928	-0.00390242	-0.0196829	-5.18595e-05	-0.0235444	-0.0112813	0.00523304	0.00652023	0.0160757	-0.0161682	-0.0144501	-0.031784	-0.00916783	-0.0115039	0.00265847	-0.0238515
4	56	M	13	13	12	5	5	4	6	4	0.00256783	-0.00146699	-0.000814607	0.000814088	-0.0109428	-0.00935661	-0.000634288	-0.00300674	-0.000403442	-0.00992145	-0.0065631	-0.0118182	-0.017669	-0.000683014	-0.00162443	-0.00459384	-0.00735196	-0.0063573	-0.0161739	-0.00361	0.00184383	-0.00473373	-0.00277981	-0.0103005	-0.00511373	-0.00572386	-0.0124358	-0.00924161	-0.0111296	-0.0145931	-0.0124381	-0.0126333	-0.0149424	-0.00990142	-0.00261549	-0.00253502	-0.00576559	0.00367344	-0.049872
5	47	F	12	13	12	1	12	5	8	12	0.0128932	0.00568063	0.0109091	0.0133452	0.0102638	0.00975738	0.0151502	0.00322675	0.00815466	0.00857709	0.00602381	0.00133403	0.00367163	0.0191999	0.00359784	0.00691434	0.00372875	-0.0025075	-0.00117202	0.0145091	0.00537306	0.00943395	0.00411816	0.000137354	0.00142221	0.00600536	0.00928597	0.000948734	0.00374653	0.00457435	0.00792548	0.000950475	0.00246766	0.0106276	0.00329292	0.00493647	0.00422636	0.00332371	0.00195317
6	49	M	11	15	16	3	8	11	5	7	0.00136097	0.00891763	0.0109473	0.0173612	0.0162721	-0.00171811	0.00268999	0.00355667	0.0116475	-0.0117311	0.0132262	0.0057044	0.000884021	0.00125044	0.0104013	-0.00917801	-0.0141318	0.00739889	0.00865514	0.00610814	0.00825498	0.0117978	-0.0129748	0.00177419	0.0141526	0.0116746	0.00500796	0.0142366	0.00883854	0.0052975	0.00755626	0.00972828	0.00777502	0.013552	0.0148329	0.00849034	0.00983818	0.0274925	-0.000916334
7	50	F	15	14	9	1.5	5	4	5	4	-0.00139116	-0.00182763	-0.00479539	-0.00481988	0.00140781	0.00466694	0.00217646	0.000717531	-0.00335186	-0.00178189	-0.000625424	0.000532496	0.00415065	-0.000675314	-0.00204989	-0.00173187	-0.00412083	-0.00134158	-0.000781056	-0.00588582	0.000793906	-0.000316185	-0.00101656	-0.00174666	-0.00200399	-0.000355545	-0.00211172	0.00467868	0.00315139	-0.00125905	-0.000259811	-0.00545437	-0.00566289	0.00548728	0.00507216	0.00774246	-0.000384465	-0.00124698	0.0129052
8	42	F	17	20	12	1	7	5	7	11	0.00744801	0.0226551	0.0127847	0.0121805	0.00294187	0.00934837	0.014114	0.0199565	0.0130404	-0.00286868	0.0104807	0.00237417	0.00666423	0.00812978	0.0116761	-0.00451706	-0.00485698	0.0260197	0.0242856	0.0193008	0.0196359	0.0110484	-0.00189949	0.00417783	0.0273786	0.0131982	0.00945605	0.0199033	0.004355	0.00236929	0.00925165	0.00297468	0.0161964	0.0150702	0.0203046	0.00587314	0.0175993	0.0169507	0.0101267
9	51	F	17	26	14	5	8	7	6	8	0.00394994	0.00172013	0.00473496	0.00194693	-0.00592199	-0.00957301	-0.012674	-0.00633313	0.00264181	-0.00111517	-0.00273246	-0.00385137	-0.00223202	-0.00786994	-0.00476235	0.00204984	-0.000205294	0.00427201	-0.00159376	-0.0193632	-0.000911465	0.00971454	0.00120152	0.00522861	0.00226831	-0.00394861	-0.0073769	0.00894754	0.0110825	0.00825518	0.00748645	-0.00471621	0.0372888	0.0113124	0.0130391	0.00246467	0.00679673	0.0020109	-0.00399405
10	51	F	14	15	14	5	10	8	8	8	0.00394994	0.00172013	0.00473496	0.00194693	-0.00592199	-0.00957301	-0.012674	-0.00633313	0.00264181	-0.00111517	-0.00273246	-0.00385137	-0.00223202	-0.00786994	-0.00476235	0.00204984	-0.000205294	0.00427201	-0.00159376	-0.0193632	-0.000911465	0.00971454	0.00120152	0.00522861	0.00226831	-0.00394861	-0.0073769	0.00894754	0.0110825	0.00825518	0.00748645	-0.00471621	0.0372888	0.0113124	0.0130391	0.00246467	0.00679673	0.0020109	-0.00399405
11	64	M	22	17	14	2.5	8	6	7	9	0.0168905	0.0102077	0.0129217	0.0174289	0.01102	0.0155633	0.00324724	0.0068958	0.00805558	-0.000394122	0.00516441	0.0154185	0.0104525	0.00516477	0.00462002	-0.00189517	-0.00256883	0.017993	0.0212758	-0.0115131	0.00870001	0.00265027	0.00199148	0.00663457	0.0174695	0.00869928	-0.00275826	0.00292004	0.00361912	0.00296106	0.0066157	0.00679361	-0.0175041	-0.00249645	0.00668258	0.00337582	0.00433621	0.0148701	0.00208868
12	60	M	12	13	9	3	12	10	10	10	0.021862	-0.00307143	-9.92347e-05	-0.0369392	-0.0322202	0.00809184	0.0178896	-0.00589379	-0.00710294	0.00436316	-0.0434366	0.00754234	-0.000530201	-0.00338291	-0.0124509	0.00341826	-0.00182373	0.00160403	0.003576	0.0109115	-0.0018152	-0.00356392	-0.000358701	-0.00873662	0.00390476	0.000914535	-0.010454	-0.00628319	-0.0197636	-0.00641746	0.000644015	-0.0103465	0.0039221	0.0299245	0.00824355	0.00777285	0.00433879	0.00512578	-0.0256204
13	57	M	25	18	9	1	8	9	11	8	0.00189377	0.00288572	0.00425202	0.0031293	0.00146823	0.00645726	0.00424892	0.0010486	0.0023815	0.00245332	0.00237066	0.00166757	0.00666655	0.000796178	0.00224036	0.00283146	0.00406758	0.00280063	0.00497669	0.00090229	0.00461105	0.00257482	0.00235109	0.00252703	0.00244403	0.0060821	0.00213234	0.00218064	0.00339162	0.00139214	0.00152221	0.00396994	0.00155647	0.0019234	-0.00158434	0.00250873	2.86236e-05	0.00111048	0.00734478
1	46	M	5	5	16	4	16	8	8	9	0.00137666	0.00190734	-0.000332986	6.51358e-05	0.00488896	-0.00615836	-0.00908422	0.00449724	-0.00515906	-0.0112034	-0.0017764	0.00352722	-0.00941628	-0.00374712	0.00610766	-0.00976466	-0.0118423	-0.00623396	0.000982205	-0.00653223	0.00571664	-0.00426972	-0.0129017	-0.00480692	-0.000654458	-0.0113495	-0.00636204	-0.00379213	-0.0107881	-0.0125349	-0.0074734	0.00170487	-0.0259674	-0.0244856	-0.024614	-0.0291094	-0.00978375	-0.00482546	-0.0195797
2	60	F	5	6	6	3	8	5	3	6	-0.00419053	0.0023612	0.00578581	0.00566192	0.00885038	-0.00372127	-0.00511213	0.00387956	0.000244633	-0.0065595	0.00163346	0.00134922	-0.00937331	0.000600229	2.514e-05	-0.00699091	-0.00515964	-0.00195219	-0.0052119	-0.00351495	0.00756627	0.000782724	-0.00724297	-0.0043074	0.00328743	0.000232271	-0.00990796	0.00332411	0.00573038	-0.000447987	-0.00134496	0.00296438	-0.015486	0.00554121	0.00470264	-0.00114492	-0.00209834	0.00740867	-0.00711319
3	43	F	8	9	12	2	13	6	7	12	0.00865413	0.00230833	-0.000198607	0.00977657	0.0151953	0.0250155	0.0135191	0.00327802	-0.00865558	-0.0033745	0.00918945	-0.00245593	0.0295633	0.000997644	-0.00526437	-0.00658377	-0.00575508	-0.00592958	-0.00951372	-0.00205051	-0.00809793	-0.00844089	-0.00449522	-0.00429649	-0.0113318	-0.0206552	0.00236859	-0.0130819	-0.0138015	-0.00659674	-0.00403333	0.00991364	-0.0127686	-0.00700015	-0.020481	-0.0215622	-0.00872761	-0.016457	-0.0237693
4	49	M	9	8	16	3	6	10	10	5	0.00186461	0.00395357	0.00646802	0.00245383	-2.75025e-05	-0.00708939	-0.00808684	0.0115306	0.00659831	-0.00559792	-0.000943966	0.00201981	-0.00653958	0.0109796	0.0175671	-0.00821016	-0.00855519	0.00324954	0.0079032	-0.00879692	0.0369926	0.00455442	-0.00988544	-0.000855202	0.0250397	0.00416651	0.00690261	0.0364085	0.011977	0.00338417	0.0157183	0.00380994	0.0146536	0.021259	0.0346563	0.0112432	0.0136508	0.0205633	-0.000283399
5	51	M	3	7	16	1	11	6	10	7	0.000256663	9.03658e-05	-0.000696113	-0.0123762	-0.0129413	-0.00698504	-0.00581683	0.00197209	0.00188767	0.0015761	-0.0188551	-0.000228403	-0.00323749	0.00817418	0.00201211	0.00279977	-0.00362146	-0.00111008	0.00951993	-0.00144776	0.00804903	-0.000992545	-0.000287201	-0.00741706	0.00305489	-0.000898582	0.00880857	0.0106923	-0.00398689	0.00184034	-0.00067755	0.000857548	0.0133324	0.0156006	0.0243104	-0.00813853	0.00668493	-0.0192559	0.00229935
6	37	M	5	5	15	3	11	12	7	11	-0.00121284	0.0109283	0.00615415	0.00822245	0.00454146	-0.000725027	-0.003941	0.00267755	0.00687359	0.0137603	0.00658319	0.00509755	0.0029351	-0.000602849	0.0050818	0.0120564	0.0176509	0.0123131	0.00480081	-0.00645201	0.00810598	0.00526131	0.0157688	0.0133232	0.0160483	0.00725884	-0.00317101	0.00795277	0.00706126	0.0143931	0.0213149	0.010595	0.00130847	0.00859713	0.0047926	0.00504922	0.0147472	0.0112208	0.0123656
7	56	F	4	3	9	5	11	8	10	12	0.00103485	-0.00334699	-0.00537747	-0.0054887	-0.0017249	-0.00163697	0.000337761	-0.00532209	-0.00502572	-0.00722364	-0.00520809	-0.00586606	-0.00191038	-0.00355124	-0.00790357	-0.00663622	-0.00620331	-0.00659529	-0.00419398	-0.00319017	-0.00783995	-0.00785046	-0.00767332	-0.00735282	-0.00109929	-0.00402595	-0.00428306	-0.00598213	-0.00650614	-0.00708553	-0.00271416	-0.000108812	-0.00462277	-0.0110448	-0.00726383	-0.0107107	-0.00722124	-0.00126683	-0.00287744
8	69	F	4	10	14	1	15	10	14	13	0.0188882	0.0167502	0.0129147	0.012685	0.0178842	0.0196149	0.0138035	0.013157	0.0179759	0.0157699	0.0157312	0.0150524	0.0227636	0.00880307	0.0158338	0.0165596	0.0200654	0.016308	0.0142408	0.00889241	0.0137666	0.0130102	0.0155841	0.0144365	0.0114222	0.0134912	0.0107738	0.0104359	0.0138793	0.0153332	0.0122955	0.0158752	0.00529845	0.0096575	0.0113984	0.0140372	0.0122582	0.00829967	0.00515668
9	30	M	5	5	16	5	9	6	8	9	-0.00727702	0.000659632	-0.00471329	-0.00506165	-0.00545884	-0.00215558	-0.00489287	-0.000167894	-0.00546229	-0.0061053	-0.00854482	-0.00622207	0.0187294	-0.00495915	-0.00198198	-0.00783526	-0.0117723	-0.00507533	-0.0107125	0.00381187	-0.00414967	-0.00454931	-0.000192809	-0.00881822	0.000610655	0.00712195	-0.00669307	-0.010698	-0.00783247	-0.00250664	-0.00318686	-0.00748975	-0.0121881	-0.0167122	-0.0131954	-0.0143926	-0.0143799	-0.00517405	-0.0330975
10	45	M	10	11	16	4	7	8	8	11	-0.00301727	-0.00405076	-0.00516087	-0.00137062	0.00154151	-0.0236602	0.0041427	-0.0196243	-0.00335487	0.000190025	0.00163203	0.0010873	-0.0310495	-0.0171218	-0.0194834	0.00384519	0.00471144	0.00242212	-0.000821393	0.00516215	-0.0221989	0.0019397	0.00178766	-0.00117787	0.001878	-0.00310611	0.012176	0.000235071	0.00148912	-0.00188526	-0.00051751	-0.000429535	0.00913805	0.00706692	-0.01952	-0.00879082	-0.00664215	0.000509259	-0.00738628
1	45	F	9	7	12		7	9	8	10	-0.00583659	-0.00187033	-0.00304056	-0.00129529	0.00742787	0.00479036	-0.000308971	0.0006513	-0.00741159	-0.00393798	0.000491829	0.00588672	0.0054772	0.00644723	0.00239161	-0.00052669	-0.000750751	0.00552644	0.00499615	0.00464015	0.00646277	0.0024319	0.0019545	0.00515933	0.00621252	0.00635418	0.00758306	0.00569007	0.00591145	0.00758371	0.00230552	0.00390373	0.00822986	0.0124704	0.00649253	0.00872082	0.0116804	0.00351159	0.00423456
2	25	F	8	6	15		11	15	7	8	0.00708823	0.00312681	0.000383775	0.00621536	0.00672619	0.0134273	0.0130323	0.000351805	0.000978394	0.0052772	0.00271151	0.00522442	0.0157353	0.00948336	0.00309658	0.00271109	0.00548911	0.00113196	0.0121656	0.0179132	0.0056154	0.00570789	0.00553721	0.00485082	0.00408681	0.0147172	-0.00125209	0.00226547	0.00639969	0.00432952	0.00597237	0.00499411	0.0134722	0.00142868	-0.00155597	-0.00333134	0.0035169	0.0122653	0.00697583
3	23	F	8	6	15		6	8	7	9	-0.00121664	-0.00865543	0.0028988	0.00647631	0.00111128	0.00778155	0.0136015	-0.00069738	-0.00295011	-0.00547524	0.00217156	0.00103267	0.00306212	0.0139353	-0.000219929	-0.000725358	-0.00017417	0.00106023	0.00781229	0.0214326	0.00244242	0.0084891	-0.00377956	0.00622149	0.00140392	0.018614	0.0202441	0.00837069	0.00673067	0.00405924	0.0102296	0.00274207	0.0037106	-0.00673952	0.00512786	0.0100226	0.00637796	0.0128966	0.0175195
4	50	F	8	4	12		18	13	12	15	-0.00297283	-0.00104767	-0.00249824	0.000238948	0.00259782	0.00409775	-0.00393644	0.00195472	-0.00219601	-0.000139667	-0.00012413	0.00160484	0.00487099	0.000882029	0.003235	7.14981e-05	0.000943187	0.000728049	0.00468706	0.00233984	0.00798231	0.00702977	0.00681867	0.00373708	0.0078142	0.00599295	0.00645324	0.00950232	0.00795086	0.0105911	0.00885831	0.00907667	0.0188469	0.0188698	0.0163594	0.00570551	0.00946384	0.0104945	0.010276
5	37	M	7	10	12		8	7	9	12	0.00236349	4.85099e-05	0.00173996	0.000515177	-0.00745501	-0.00204635	0.00348737	0.00244734	0.000658547	-0.000755093	-0.00172648	-0.00331648	0.0134923	0.00185399	0.00356006	-0.000602059	-0.00040726	0.00402483	0.00888346	0.00703155	0.0116992	0.00359867	8.54516e-05	0.0040525	0.0155518	0.0102783	0.010276	0.012699	0.00588675	0.0029011	0.0154105	0.00956403	0.0217833	0.0185022	0.0195461	0.0134176	0.0153627	0.0128552	0.0214652
6	35	M	7	3	16		9	10	12	9	0.0185297	-0.00369301	-0.0020644	0.00387399	0.00919964	0.0137144	0.0236772	0.00312174	-0.000837689	0.000954159	0.00285987	0.00238856	0.0202455	0.0163101	0.00342515	0.000932263	0.00486575	-0.00149409	0.0109142	0.0244332	0.0169168	0.0119868	0.00741467	0.0315007	0.0144812	0.0344079	0.0307168	0.0232337	0.0238662	0.0356051	0.0393831	0.0316716	0.02939	0.0228457	0.0277435	0.0224661	0.0405202	0.0288495	0.033192
7	24	M	7	2	16		12	11	10	11	0.00397349	0.00204266	0.00188848	0.00520423	0.00690728	0.0173095	0.00881107	0.00919214	0.00534285	0.00250698	0.00713244	0.0183384	0.0192373	0.0133925	0.0176977	0.00949035	0.00636824	0.0173647	0.0208659	0.0150628	0.0180985	0.0220251	0.0128452	0.0118745	0.0267792	0.0261098	0.0300711	0.0212393	0.0154143	0.0100725	0.0190942	0.02451	0.0332445	0.0414941	0.0193549	0.0124945	0.0103704	0.0166322	0.0371571
8	46	M	6	7	16		15	13	9	14	-4.63218e-05	-0.0024449	0.00268815	-0.000594151	0.000577076	0.00974085	0.00675379	-0.002186	0.000980907	-0.00124607	0.00042613	0.00578118	0.0122373	0.00474239	-0.00330849	-0.00219674	0.000880254	0.00451726	0.010568	0.013946	0.00610426	-0.00292309	-0.00312912	-0.000644349	0.0109507	0.0172513	0.0116905	-0.000853295	-0.00578001	-0.00213265	0.00599891	0.0121831	0.0169348	0.0170495	-0.00146485	-0.000166807	0.00296341	0.0155609	0.0195399
9	28	M	6	4	19		12	11	15	18	0.00427524	0.00534069	0.00138577	-0.000205462	0.00189683	0.00120167	0.0113913	0.00745408	0.0126533	0.00283397	0.00413496	0.00703035	0.0110086	0.00920552	0.0147379	0.0145541	0.0114032	0.0107601	0.0118037	0.0150615	0.0129857	0.0188763	0.0113789	0.0141985	0.0105522	0.0218598	0.0154941	0.0142322	0.018206	0.0178662	0.0112698	0.015225	0.0190984	0.0163488	0.0217136	0.0232679	0.0180123	0.0132459	0.0198316
10	30	F	5	6	16		11	13	9	10	0.000552761	0.00399851	0.00390019	0.0086167	0.00765786	0.0106099	-0.00168967	0.00516439	0.00586989	0.00464508	0.0060084	0.00486182	0.00510009	0.00333059	0.00391681	-0.000323358	-0.00336694	0.000506147	0.00569129	0.0074045	0.00233044	-0.00528005	-0.00243768	-0.00135246	0.00407355	-0.00359024	0.00474842	-0.0049556	-0.00630653	0.000235506	0.00394936	0.00532752	0.00857645	0.00592505	-0.00446377	-0.00262887	0.00495893	0.00518242	0.00772499
11	40	M	5	5	16		9	10	11	15	0.00998893	-0.000415825	0.000733475	0.00987076	0.00618934	0.00632785	-0.00541329	0.00289449	-0.000367657	0.00557994	0.00845478	0.00310661	0.00948872	0.000149039	0.00424015	0.00512785	0.002243	0.00424475	0.00276259	-0.00256424	0.00582961	0.00447058	0.00692766	0.00200509	0.00887381	-0.00329775	0.0080809	0.00338342	0.00407665	0.00472334	0.00620322	0.00387901	0.00914269	0.00483292	0.00307807	0.0050833	-0.00184057	0.00590499	0.0048381
12	26	M	3	5	19		13	17	15	12	0.00507935	0.0057106	0.0050843	0.00677569	0.0115466	0.0131162	0.00654498	0.00455494	-0.000555494	0.00641751	0.00921327	0.0101072	0.00834266	0.0017663	0.00259065	0.00347984	0.00518767	0.011262	0.00918256	0.00588839	0.00394842	0.00375222	0.00806557	0.00616557	0.00334287	0.00937031	-0.00282811	0.00665646	0.00586948	0.00220129	0.00191129	0.000697413	0.00405499	0.000623699	0.00340755	-0.00179096	0.000103927	0.000464701	0.00102586
13	57	M	5	5	22		11	10	12	10	-0.000577037	-0.00214841	-0.00299697	0.00134456	-0.000375994	0.000475289	0.00429261	0.000412015	-0.00370689	-0.00511966	0.00120773	-0.000942076	-0.00144185	-0.00040247	0.00095379	-0.00283518	-0.00119042	0.00218737	0.000400712	0.00220645	0.00304638	-0.00146988	-0.00403664	0.00129166	0.00417937	-0.000688887	0.000187324	0.00226298	0.00289281	0.00554111	0.00372125	0.00452742	0.00534594	0.00450897	0.00404195	-0.00545127	0.00701787	0.00148337	0.00394118
[truncated: 6 more columns]
